# Supplementary material for: Usefulness of lung sound data collection using Skeeper SM-300® device: A pilot study
Source: PLoS One. 2026 May 13;21(5):e0348588. doi: 10.1371/journal.pone.0348588 (PMC13170829; doi:10.1371/journal.pone.0348588)
Supplement: S5 File — (XLSX) [file pone.0348588.s005.xlsx]

## Sheet: Primary outcome
	Table 1. Results of the case study (n=64) of four nominal lung sound assessment of patients rated by two independent device.
	(1: normal sound, 2: crackle, 3: wheezing, 4: decreased lung sound)
		Rater1
	Coordinator (EJL)	1	2	3	4	Total
	1	429	15	11	4	459
	2	8	65	0	1	74
	3	25	1	163	0	189
	4	5	0	0	30	35
	Total	467	81	174	35	757
	Missing value number = 11
	Kappa coefficients (95% CI) : к = 0.8337 (95% CI, 0.7964~0.8710), P<.0001
		Rater 2
	Coordinator (EJL)	1	2	3	4	Total
	1	435	13	15	3	466
	2	18	55	0	1	74
	3	22	0	167	0	189
	4	5	0	0	30	35
	Total	480	68	182	34	764
	Missing value number = 4
	Kappa coefficients (95% CI) : к = 0.8158 (95% CI, 0.7767~0.8550), P<.0001
		Rater 3
	Coordinator (EJL)	1	2	3	4	Total
	1	428	19	3	4	454
	2	6	67	0	0	73
	3	39	1	146	3	189
	4	6	0	0	29	35
	Total	479	87	149	36	751
	Missing value number = 17
	Kappa coefficients (95% CI) : к = 0.8043 (95% CI, 0.7640~0.8445, P<.0001

## Sheet: Secondary 1)
	Table 2. Audible acceptability of the “tidal breath” as good as “deep breath”
	Parameter	Missing	Cohen's Kappa, к
		values	Point estimate	95% confidence limit
	Rater 1
	FL1	4	0.6244	0.3974-0.8515
	FL2	9	0.6944	0.51-0.8789
	FL3	7	0.7932	0.65-0.9363
	FR1	2	0.7932	0.65-0.9363
	FR2	7	0.6904	0.5124-0.8684
	FR3	7	0.8324	0.7051-0.9598
	BL1	8	0.8324	0.7051-0.9598
	BL2	4	0.5732	0.3839-0.7624
	BL3	8	0.7385	0.5852-0.8917
	BR1	5	0.7385	0.5852-0.8917
	BR2	3	0.6361	0.4453-0.8269
	BR3	4	0.7307	0.583-0.8784
	Rater 2
	FL1	0	0.7033	0.5025-0.9041
	FL2	0	0.5861	0.3911-0.7811
	FL3	1	0.5044	0.3166-0.6922
	FR1	0	0.5044	0.3166-0.6922
	FR2	0	0.5873	0.3983-0.7763
	FR3	0	0.5938	0.3992-0.7883
	BL1	0	0.6305	0.4323-0.8287
	BL2	0	0.5499	0.3643-0.7355
	BL3	2	0.7637	0.6232-0.9042
	BR1	2	0.537	0.3149-0.7591
	BR2	0	0.6051	0.4184-0.7918
	BR3	0	0.5992	0.432-0.7663

## Sheet: Secondary 2)
	Table 3. . Examinees’ comfort of the new device compared with conventional stethoscope
	Comfort	Frequency	Percentage
	3	51	79.69
	4	13	20.31
	(Comfort 1: very uncomfortable, 2: somewhat comfortable, 3: similar to conventional stethoscopy, 4: considerably comfortable, 5: very comfortable)

## Sheet: Secondary 3)
	Table 4. Acceptability of lung sound by Raters compared with conventional stethoscope.
	Parameter	Missing value	Ordinal response
			Kendall's Coefficient of Concordance, W	Gwet's Agreement Coefficient
			Point estimate	Point estimate	95% confidence limit
	Acceptability of lung sound by Raters		0.5509	0.5146	0.4211-0.6081

## Sheet: Secondary 4)
	Table 5. Specialists’ diagnostic accuracy on listening to “deep breath”.
	Parameter	Missing value	Nominal response
			Fleiss's Kappa		Gwet's Agreement Coefficient, AC1
			Point estimate	95% confidence limit	Point estimate	95% confidence limit
	Diagnostic accuracy on listening to “deep breath”		0.9047	0.8429-0.9665	0.9048	0.8426-0.9670
	AC1, First-order Agreement Coefficient.

## Sheet: Sheet2
Normal (1), crackle(2), wheezing(3), decreased (4)
F(front), L(left), B(back), R(right)
		Coordinator	Deep, Rater 1	Deep, Rater 2	Deep, Rater 3	Coordinator	Deep, Rater 1	Deep, Rater 2	Deep, Rater 3	Coordinator	Deep, Rater 1	Deep, Rater 2	Deep, Rater 3	Coordinator	Deep, Rater 1	Deep, Rater 2	Deep, Rater 3	Coordinator	Deep, Rater 1	Deep, Rater 2	Deep, Rater 3	Coordinator	Deep, Rater 1	Deep, Rater 2	Deep, Rater 3	Coordinator	Deep, Rater 1	Deep, Rater 2	Deep, Rater 3	Coordinator	Deep, Rater 1	Deep, Rater 2	Deep, Rater 3	Coordinator	Deep, Rater 1	Deep, Rater 2	Deep, Rater 3	Coordinator	Deep, Rater 1	Deep, Rater 2	Deep, Rater 3	Coordinator	Deep, Rater 1	Deep, Rater 2	Deep, Rater 3	Coordinator	Deep, Rater 1	Deep, Rater 2	Deep, Rater 3
Number	Male 0 Female 1	FL1	FL1	FL1	FL1	FL2	FL2	FL2	FL2	FL3	FL3	FL3	FL3	FR1	FR1	FR1	FR1	FR2	FR2	FR2	FR2	FR3	FR3	FR3	FR3	BL1	BL1	BL1	BL1	BL2	BL2	BL2	BL2	BL3	BL3	BL3	BL3	BR1	BR1	BR1	BR1	BR2	BR2	BR2	BR2	BR3	BR3	BR3	BR3
001-SJS	1	1	1	1	1	1	1	1	1	1	Missing value	Missing value	Missing value	1	1	3	3	1	1	1	1	1	1	1	1	1	1	1	1	1	1	3	3	1	3	3	1	1	1	1	1	1	1	1	1	1	3	1	1
002-KWG	0	1	1	1	1	2	2	2	2	2	2	1	2	2	2	1	2	2	2	2	2	2	2	1	2	1	1	1	1	2	2	2	2	2	2	2	2	1	1	1	4	2	2	2	2	2	2	2	2
003-LJS	0	1	1	1	1	1	1	1	1	1	1	1	1	1	1	1	1	1	1	1	1	1	1	1	1	1	1	1	1	1	1	1	1	1	1	1	1	1	1	1	1	1	1	1	1	1	1	1	1
004-KCE	0	1	1	1	1	1	1	1	1	1	1	1	1	1	1	1	1	1	1	1	1	1	1	1	1	1	1	1	1	1	1	1	1	1	2	1	1	1	1	1	1	1	1	1	1	1	1	1	1
005-LYN	1	1	1	1	1	1	1	1	1	1	1	1	1	4	1	1	4	4	4	4	4	4	4	4	4	1	1	1	1	1	1	1	1	1	1	1	1	1	1	4	4	4	4	4	4	4	4	4	4
006-KSA	1	3	3	3	3	3	3	3	3	3	3	3	3	3	3	3	3	3	3	3	3	3	3	3	3	3	3	3	3	3	3	3	3	3	3	3	3	3	3	3	3	3	3	3	3	3	3	3	3
007-JTY	0	1	1	1	1	1	1	1	1	2	1	1	2	1	1	1	1	1	1	1	1	1	1	1	1	1	1	1	1	1	1	1	1	1	2	2	2	1	1	1	1	1	1	2	2	2	2	2	2
008-KH	0	1	3	1	1	1	3	1	1	1	3	1	1	1	1	1	1	1	3	1	1	1	3	3	1	1	3	1	1	1	3	1	1	1	1	1	1	1	1	1	1	1	1	1	1	1	3	3	1
009-KGC	0	4	4	4	4	4	4	4	4	4	4	4	4	1	1	1	1	1	1	1	1	1	2	1	1	4	4	4	1	4	4	4	4	4	4	4	4	1	1	1	1	1	1	1	1	1	2	1	1
010-SJI	0	1	1	1	1	1	1	2	1	1	1	2	1	1	1	1	1	1	1	1	1	1	1	1	2	1	1	2	1	1	1	2	1	2	2	2	2	1	1	1	1	1	1	2	1	2	2	2	2
011-PKS	0	1	1	1	1	2	2	1	2	2	1	1	2	1	1	1	1	2	2	2	2	1	1	1	2	1	Missing value	1	1	2	2	1	2	2	2	2	2	1	1	1	1	2	1	1	2	2	2	2	2
012-WYJ	1	1	1	3	1	1	1	3	1	1	1	3	1	1	1	1	1	1	1	1	1	1	1	1	1	1	1	3	1	1	1	3	1	1	1	3	1	1	1	1	1	1	1	1	1	1	1	3	1
013-KSM	1	3	3	3	3	3	3	3	1	3	3	3	3	3	3	3	3	3	3	3	3	3	3	3	3	3	3	3	3	3	3	3	3	3	3	3	3	3	3	3	3	3	1	3	1	3	1	3	1
014-HSY	0	1	1	1	1	1	1	1	1	1	1	1	2	1	1	1	1	1	1	1	1	1	1	1	1	1	1	1	1	1	1	1	1	1	1	1	2	1	1	1	1	1	1	1	1	1	2	1	1
015-ODG	0	1	1	1	1	1	1	1	1	1	1	1	1	1	1	1	1	1	1	1	1	1	1	1	1	1	1	1	1	1	1	1	1	1	1	1	1	1	1	1	1	1	1	1	1	1	1	1	1
016-KMH	1	1	1	1	1	1	1	1	1	1	1	1	Missing value	1	1	1	1	1	1	1	1	1	1	1	1	1	1	1	1	1	1	1	1	1	1	1	1	1	1	1	1	1	1	1	1	1	1	1	1
017-KSG	0	1	1	1	1	1	1	1	1	1	1	1	1	1	1	1	1	1	1	1	1	1	1	1	1	1	1	1	1	1	1	1	1	1	1	1	1	1	1	1	1	1	1	1	1	1	1	1	1
018-PMJ	1	1	1	1	1	1	1	1	1	1	1	1	1	1	1	1	1	1	1	1	1	1	1	1	1	1	1	1	1	1	1	1	1	1	1	1	Missing value	1	1	1	1	1	1	1	1	1	1	1	1
019-MYH	0	1	1	1	1	1	Missing value	1	Missing value	1	Missing value	1	1	1	1	1	1	1	1	1	1	1	Missing value	1	Missing value	1	1	1	1	1	Missing value	1	Missing value	1	1	1	1	1	1	1	1	1	1	1	1	1	Missing value	1	Missing value
020-YJL	1	1	1	1	1	1	1	1	1	1	1	1	1	1	1	1	1	1	Missing value	1	Missing value	1	1	1	1	1	1	1	1	1	1	1	1	1	1	1	1	1	1	1	1	1	1	1	1	1	1	1	1
021-PSB	0	1	1	1	1	1	1	1	2	4	1	1	4	1	1	1	1	1	1	1	1	1	1	1	1	1	4	1	1	1	1	1	1	4	1	1	4	1	1	1	1	1	1	1	1	1	1	1	1
022-MSJ	1	3	3	3	3	3	3	3	3	3	3	3	3	3	3	3	3	3	3	3	3	3	3	3	3	3	3	3	3	3	3	3	3	3	3	3	3	3	3	3	3	3	3	3	3	3	3	3	3
023-KYB	0	1	1	1	1	1	1	1	1	1	1	1	1	1	1	1	1	1	1	1	1	1	1	1	1	1	1	1	1	1	1	1	1	1	1	1	1	1	1	1	1	1	1	1	1	1	1	1	1
024-KYS	1	1	1	1	1	1	1	1	Missing value	1	1	1	Missing value	1	1	1	1	1	1	1	1	1	1	1	1	1	1	1	1	1	1	1	4	1	1	1	1	1	1	1	1	1	1	1	1	1	1	1	1
025-LMK	1	3	3	3	1	3	1	1	3	3	3	3	3	3	1	1	1	3	3	3	1	1	1	1	1	3	3	3	3	3	3	3	3	3	3	3	3	3	3	3	3	3	3	3	3	3	1	3	3
026-NMK	0	1	1	1	1	1	1	1	1	1	1	1	1	1	1	1	1	4	4	4	4	4	4	1	4	1	1	1	1	1	1	1	1	1	1	1	1	1	4	4	1	4	4	4	4	4	4	4	4
027-KYJ	0	1	1	1	1	1	1	1	1	1	1	1	1	1	1	1	1	1	1	1	1	1	1	1	1	1	1	1	1	1	1	1	1	1	1	1	1	1	1	1	1	1	1	1	1	1	1	1	1
028-LJK	1	1	1	1	1	1	1	1	1	1	1	1	1	1	1	1	1	1	1	1	1	1	1	1	1	1	1	1	1	1	1	1	1	1	1	1	1	1	1	1	1	1	1	1	1	1	1	1	1
029-BYS	1	1	1	1	1	2	2	2	2	2	2	2	2	2	2	2	2	2	2	2	2	2	2	2	2	1	1	1	1	2	2	2	2	2	2	2	2	2	2	2	2	2	2	2	2	2	2	2	2
030-KDC	0	1	1	1	1	1	2	2	2	2	2	2	2	1	1	1	1	1	1	1	2	2	2	2	2	1	1	2	1	2	2	2	2	2	2	2	2	1	Missing value	Missing value	Missing value	2	2	2	2	2	2	2	2
031-CYS	1	2	1	1	1	2	1	1	2	2	2	2	2	1	1	1	1	1	1	1	1	2	2	2	2	1	1	1	1	2	2	2	2	2	2	2	2	1	1	1	1	2	2	2	2	2	2	2	2
032-LHD	0	1	1	1	1	1	1	1	1	1	1	1	1	1	1	1	1	1	2	2	2	2	2	2	2	1	1	1	1	1	1	1	1	1	1	1	1	1	1	1	1	1	2	2	2	2	2	2	2
033-YYJ	1	1	1	1	1	1	1	1	1	1	1	1	1	1	1	1	1	1	1	1	1	1	1	1	1	1	1	1	1	1	1	1	1	1	Missing value	Missing value	1	1	1	1	1	1	1	1	1	1	1	1	1
034-SHK	1	1	1	1	1	1	1	1	1	1	1	1	1	1	1	1	1	1	1	1	1	1	1	1	1	1	1	1	1	1	1	1	1	1	1	1	1	1	1	1	1	1	1	1	1	1	1	1	1
035-HSW	0	1	1	1	1	1	1	1	1	1	1	1	1	1	1	1	Missing value	4	4	4	Missing value	4	4	4	Missing value	1	1	1	1	1	1	1	1	1	1	1	1	1	1	1	1	4	4	4	4	4	4	4	4
036-CSB	0	1	1	1	1	1	1	1	1	1	1	1	1	1	1	1	1	1	1	1	1	1	1	1	1	1	1	1	1	1	1	1	1	1	1	1	1	1	1	1	1	1	1	1	1	1	1	1	1
037-BYH	0	1	1	1	1	1	1	1	1	1	1	1	Missing value	1	1	1	1	1	1	1	1	1	1	1	2	1	1	1	Missing value	1	1	1	1	1	1	1	1	1	1	1	Missing value	1	1	1	1	2	4	4	2
038-KDI	0	1	1	1	1	1	4	4	4	4	4	4	4	1	1	1	1	1	1	3	1	2	2	1	1	1	1	1	1	1	4	1	1	4	4	4	4	1	1	1	1	1	1	1	1	1	2	1	1
039-JCH	0	1	1	1	1	1	1	1	1	1	1	1	1	4	1	1	1	4	4	4	Missing value	4	4	4	4	1	1	1	1	1	1	1	1	1	1	1	1	4	4	4	4	4	4	4	4	4	4	4	4
040-KYT	0	1	1	1	1	1	1	1	1	2	2	2	2	1	1	1	1	1	2	1	1	1	1	1	1	1	1	1	1	2	1	1	1	2	2	2	2	1	1	1	1	2	2	2	2	2	2	2	Missing value
041-SGJ	1	1	1	1	1	1	1	1	1	1	1	1	1	1	1	1	1	1	1	1	1	1	1	1	1	1	1	1	1	1	1	1	1	1	1	1	1	1	1	1	1	1	1	1	1	1	1	1	1
042-JMY	1	3	3	3	3	3	3	3	3	3	3	3	3	3	3	3	3	3	3	3	3	3	3	3	3	3	3	3	3	3	3	3	3	3	3	3	3	3	3	3	3	3	3	3	3	3	3	3	3
043-JHM	0	1	1	1	1	1	1	1	1	1	1	1	1	1	1	1	1	1	1	1	1	1	1	1	1	1	1	1	1	1	1	1	1	1	1	1	1	1	1	1	1	1	1	1	1	1	1	1	1
044-HYJ	0	1	1	1	1	1	1	1	1	1	1	1	1	1	1	1	1	1	1	1	1	1	1	1	1	1	1	1	1	1	1	1	1	2	1	1	1	1	Missing value	Missing value	Missing value	1	1	1	1	1	1	1	1
045-KYG	0	4	1	4	1	4	4	4	4	4	4	4	4	1	1	1	1	1	1	1	1	1	1	1	1	4	4	4	1	4	4	4	1	4	4	4	4	1	1	1	1	1	1	1	1	1	1	1	1
046-PSO	0	1	1	1	1	1	1	1	1	1	1	1	1	1	1	1	1	1	1	1	1	1	1	1	1	1	1	1	1	1	1	1	1	1	1	1	1	1	1	1	1	1	1	1	1	1	1	1	1
047-KKY	0	1	1	1	1	1	1	1	1	1	1	1	1	1	1	1	1	1	1	1	1	1	1	1	1	1	1	1	1	1	1	1	1	1	1	1	1	1	1	1	1	1	1	1	1	1	1	1	1
048-JKJ	1	3	3	3	1	3	3	3	3	1	3	3	3	3	3	3	3	3	3	3	3	3	3	3	3	3	3	3	3	3	3	3	3	3	1	3	1	3	3	3	3	3	3	3	1	1	1	3	1
049-YKS	0	3	3	3	3	3	3	3	3	3	3	3	3	3	3	3	3	3	3	3	3	3	3	3	3	3	3	3	3	3	3	3	3	3	3	3	3	3	3	3	3	3	3	3	3	3	3	3	3
050-KHM	1	3	3	3	3	3	3	3	3	3	3	3	3	3	3	3	3	3	3	3	3	3	3	3	1	3	3	3	3	3	3	3	1	3	3	3	3	3	3	3	3	3	3	3	1	3	3	3	3
051-KGH	1	3	3	3	3	3	3	3	3	3	3	3	3	3	3	3	3	3	3	3	3	3	3	3	1	3	3	3	3	3	3	3	3	3	3	3	3	3	3	3	3	3	3	3	1	3	3	Missing value	3
052-YCS	0	3	3	3	3	3	1	1	1	3	3	3	3	3	3	3	3	3	3	3	3	3	3	3	3	3	3	3	1	3	3	3	1	3	3	3	3	3	1	1	1	3	1	1	1	3	2	1	3
053-LDM	0	3	3	3	3	3	3	3	3	3	3	3	3	3	3	3	3	3	3	3	3	3	3	3	3	3	3	3	3	3	3	3	3	3	3	3	3	3	3	3	3	3	3	3	3	3	3	3	3
054-JYK	0	3	3	3	1	3	3	3	3	3	3	3	2	3	3	3	3	3	3	3	3	3	3	3	1	3	1	1	1	3	3	3	3	3	1	1	1	3	3	3	3	3	1	1	1	3	1	1	1
055-HJS	1	1	1	1	1	1	1	1	1	2	2	1	2	1	1	1	1	2	1	1	1	1	1	1	1	1	1	1	1	2	2	2	2	2	2	1	2	1	1	1	1	1	1	1	1	1	1	1	1
056-JCJ	1	1	1	1	1	1	1	1	2	2	2	2	2	1	1	1	1	1	1	1	1	1	1	1	1	1	1	1	1	1	1	1	1	2	2	2	2	1	1	1	1	1	1	1	1	1	1	1	1
057-NJS	0	3	3	3	3	3	3	3	3	3	3	3	3	3	3	3	3	3	3	3	3	3	3	3	3	3	3	3	3	3	3	3	1	3	3	3	3	3	3	3	3	3	3	3	3	3	3	3	3
058-YDK	0	3	3	3	3	3	3	3	3	3	3	3	3	3	3	3	1	3	3	3	1	3	3	3	1	3	3	3	3	3	3	3	3	3	3	3	3	3	3	3	3	3	3	3	3	3	3	3	3
059-WMU	0	1	1	1	1	2	2	2	2	2	2	2	2	1	2	1	1	1	1	1	1	1	2	1	2	1	2	2	2	2	2	2	2	2	2	2	2	1	2	1	1	1	1	1	1	1	1	1	1
060-CBW	0	1	1	1	1	1	1	1	1	2	2	2	2	1	1	1	1	1	1	2	2	2	2	1	1	1	1	1	2	2	2	1	2	2	2	2	2	1	1	1	1	1	1	1	1	1	1	1	1
061-PCG	0	3	3	3	3	3	3	3	3	3	3	3	3	3	3	3	3	3	3	3	3	3	3	3	3	3	3	3	3	3	3	3	3	3	3	3	3	3	3	3	1	3	3	3	3	3	3	3	3
062-PYS	1	3	1	1	1	3	1	1	1	3	1	1	4	3	1	1	1	3	1	1	4	3	1	1	1	3	1	1	1	3	1	1	1	3	1	1	1	3	1	1	1	3	1	1	1	3	1	1	4
063-JHS	1	1	1	1	1	2	2	2	2	2	2	2	2	1	1	1	1	1	1	1	1	1	2	1	1	1	1	1	1	2	2	2	2	2	2	2	2	1	1	1	2	1	1	1	1	1	1	1	1
064-LJS	1	1	1	1	1	1	1	1	1	1	1	1	2	1	1	1	1	1	1	1	1	2	2	2	2	1	1	1	1	1	1	1	1	1	1	1	1	1	1	1		1	1	1	1	2	2	2	2
[truncated: 80 more columns]
